# Supplementary material for: Stradivari’s Varnish Revisited: Feature Improvements Using Chemical Modification
Source: Polymers (Basel). 2023 Sep 4;15(17):3652. doi: 10.3390/polym15173652 (PMC10490378; doi:10.3390/polym15173652)
Supplement: Supplementary file 1 [file polymers-15-03652-s001.zip]

Archive with 1 entries (1 files):
- polymers-2573335-supplementary.pdf
